# Supplementary material for: U.S. active school travel in 2017: Prevalence and correlates
Source: Prev Med Rep. 2019 Dec 10;17:101024. doi: 10.1016/j.pmedr.2019.101024 (PMC6948264; doi:10.1016/j.pmedr.2019.101024)
Supplement: Supplementary data 1 [file mmc1.xml]

<?xml version="1.0" encoding="utf-8" standalone="no"?>
<data>
  <datasets>
    <author>kontou@illinois.edu;ekontou@ufl.edu</author>
    <type>0</type>
    <dataset>
      <value>4</value>
      <reason>Data will be made available on request</reason>
      <comments />
    </dataset>
  </datasets>
</data>
